# Supplementary material for: Research on autonomous obstacle avoidance of mountainous tractors based on semantic neural network and laser SLAM
Source: PLoS One. 2025 May 21;20(5):e0323631. doi: 10.1371/journal.pone.0323631 (PMC12094762; doi:10.1371/journal.pone.0323631)
Supplement: S1 File — (XLSX) [file pone.0323631.s001.xlsx]

## Sheet: Experimental equipment paramete
Experimental equipment parameters
Equipment name	Model/Specification
Laser Radar	RPLIDAR-A1
Tractor platform	Dongfanghong tractor
Edge computing Device	NVIDIA Jetson AGX Xavier
GPS receiver	Ublox NEO-M8N
IMU (Inertial Measurement Unit)	Xsens MTI-30
Sensor bracket and installation accessories	Customized
Wireless communication module	Wi-Fi
Data storage device	SSD
Monitor	Portable monitor
RVIZ (Visualization Tool)	Shanhai Whale

## Sheet: Tractor pose estimation results
Tractor pose estimation results using different methods
Number of experiments	Test indicators	True value	GET method	FGM method	Proposed method
1	Angle/°	123.4	122.8	122.5	123.2
	X-axis distance/cm	234.5	233.8	233.5	234
	Y-axis distance/cm	345.6	345	344.8	345.4
2	Angle/°	135.7	135.2	135	135.5
	X-axis distance/cm	456.7	456.1	455.9	456.3
	Y-axis distance/cm	567.8	567.3	567.1	567.6
3	Angle/°	90.1	89.8	89.6	90
	X-axis distance/cm	678.9	678.2	677.9	678.5
	Y-axis distance/cm	789	788.5	788.3	788.8
4	Angle/°	150.2	149.8	149.6	150
	X-axis distance/cm	890.1	889.5	889.3	889.8
	Y-axis distance/cm	901.2	900.8	900.6	901
5	Angle/°	67.3	67	66.8	67.2
	X-axis distance/cm	101.2	100.8	100.6	101
	Y-axis distance/cm	112.3	112	111.8	112.2

## Sheet: Comparison results of obstacle 
Comparison results of obstacle avoidance performance of mountain tractors using different methods
Evaluating indicator	GET method	FGM method	Proposed method
Road length/m	131.6	135.3	127.8
Travel time/m	182.5	187.4	159.7
Number of successfully avoided obstacles/each	3	3	5
Number of turns/times	2	3	0
Stability score (over 10 points)	7	8	10

## Sheet: Results of comparing power cons
Results of comparing power consumption and minimum obstacle avoidance distance at different distances
distance /m	A vehicle control algorithm based on reinforcement learning		Vehicle control algorithm based on Bezer curve		Proposed method
	Power consumption/kWh	Delay tolerance/s	Power consumption/kWh	Delay tolerance/s	Power consumption/kWh	Delay tolerance/s
500	0.86	1.5	0.77	1.4	0.2	0.12
1000	0.99	1.9	0.86	1.9	0.39	0.24
1500	1.2	2.1	0.92	2.1	0.61	0.33
2000	1.35	2.5	1.32	2.3	0.77	0.41
2500	1.41	5.9	1.5	2.5	0.95	0.52

## Sheet: Comparison results of memory oc
Comparison results of memory occupancy at different times
Time / day	Vehicle control algorithm based on reinforcement learning /%	Vehicle control algorithm based on Bezer curve/%	Proposed method/%
5	11	10	8
10	15	15	9
15	18	16	10
20	19	17	10
25	21	19	12
30	22	20	14
